# Supplementary material for: A set of systematic reviews to help reduce inappropriate prescribing to older people: study protocol
Source: BMC Geriatr. 2017 Oct 16;17(Suppl 1):231. doi: 10.1186/s12877-017-0570-9 (PMC5647557; doi:10.1186/s12877-017-0570-9)
Supplement: Supplementary file 4 — Data extraction form. (XLSX 41 kb) [file 12877_2017_570_MOESM4_ESM.xlsx]

## Sheet: Systematic reviews
Search	Review	1. Type of review	2. Date assessed as up to date	3. Population (number of studies, number or participants. Also age, condition, sex, country, comorbidity, setting, functional status, frailty level if available)	4. Subgroup of population (age, condition, sex, country, comorbidity, setting, functional status, if available)	5. Interventions	6. Comparison interventions	7. Outcomes for which data were reported. Please insert here the results on these outcomes.	8. Review limitations (fill in after quality appraisal)	9. Main results regarding the use of this drug in older population (including benefits and risks) (results of the SR)	9.a. Possible recommendations for stopping the drug (eDS tool)	GRADE		12. Comments	Reviewers initials
												10. Quality of evidence	11. Strength of recommendation

## Sheet: Notes-systematic reviews
Notes on completing columns for data extraction of reviews
Please write NOT AVAILABLE for any information that it is not included in the review.
Review
Number of reference in Endnote, author and year
1. Type of review
Specify if it is a systematic review and/or a meta-analysis.
2. Date assessed as up to date
This column should list the date on which the included review was last assessed as up to date. This date should be within approximately six months of a search for studies, and the results of this search should have been incorporated into the review. If the update is not included, the latest date of the search should be written in this column.
3. Population
Please specify the number of articles included and the number of participants in each study (if there are few studies) or total number of participants (if there are many studies included). Please describe the following features of the population if available: condition, age (mean age and/or age range), sex, ethnicity/country, stage of disease, co-morbidity, setting, frailty level, functional stat…
4. Subgroup of population
Some reviews are not focused on older people but they might include a subgroup analysis in this population. If this is the case for a review, you should include the subgroup characteristics here. If this is not the case, you should write in this column NOT APPLICABLE.
5. Interventions
List the specific interventions covered within the scope of the review, whether or not studies with data concerning those interventions were identified and included in the review. Include the dose recommended for the medication of interest.
6. Comparison interventions
List the types of comparison interventions that were used (e.g. placebo, no-treatment or alternative intervention control groups). It might be possible that the medication of interest was not the focus of the review. If this is the case, the medication of interest and recommended dose should be included in this column.
7. Outcomes for which data were reported
Include important outcomes for which the review presented data. Include what kind of measure (e.g. scale, questionnaire, etc.) and statistical method (e.g. risk ratio, hazard ratio, etc.) is reported. The outcomes of interest are included in the PICOS table within the protocols: quality of life, mortality, life expectancy, hospitalization, cognitive impairment or cognitive status, functional impa…
8. Review limitations
In this column, provide a brief description of any important limitations of methods used in the review. Do not use this column to summarize the quality of studies identified in the review – that information can be included in the quality appraisal document.
9. Main results (both benefits and risks)
Please remember that all results should be justifiable by data extracted from the study and the outcomes presented in this table which is the evidence from the study. Results should NOT be from authors’ comments included in the study.
9.a. Possible recommendations for stopping this drug (eDS tool)
Please remember that all recommendations should be justifiable by data extracted from the study and the outcomes presented in this table which is the evidence from the study Recommendations should NOT be from authors’ comments included in the study.
10 and 11
GRADE
The system and methods employed to grade quality of evidence is described below. The information below is a summary of three papers published by Guyatt et. al. in 2008 about the GRADE system. These papers include examples that can be useful when we fill in this column for our own reviews.
The GRADE system classifies quality of evidence in four levels (1):
High quality — Further research is very unlikely to change our confidence in the estimate of effect.
Moderate quality — Further research is likely to have an important impact on our confidence in the estimate of effect and may change the estimate.
Low quality — Further research is very likely to have an important impact on our confidence in the estimate of effect and is likely to change the estimate.
Very low quality — Any estimate of effect is very uncertain.
There are factors that should be taken into account when grading the quality of the evidence. These factors are divided into 2 groups: one group of factors that might decrease the quality of evidence and one group of factors that might increase the quality of evidence.
Factors that might decrease quality of evidence (2)
v Study limitations
Randomised trials without important limitations constitute high quality evidence and observational studies without special strengths or important limitations constitute low quality evidence.
Important limitations include: lack of allocation concealment; lack of blinding — particularly if outcomes are subjective and their assessment highly susceptible to bias; large losses to follow-up; failure to adhere to an intention to treat analysis; stopping early for benefit; or failure to report outcomes (typically those for which no effect was observed).
v Inconsistency of results
Widely differing estimates of the treatment effect (heterogeneity or variability in results) across studies suggest true differences in underlying treatment effect. Variability may arise from differences in populations (for example, drugs may have larger relative effects in sicker populations), interventions (for example, larger effects with higher drug doses), or outcomes (for example, diminishi…
v Indirectness of evidence
Guideline developers face two types of indirectness of evidence.
The first occurs when considering, for example, use of one of two active drugs. Although randomised comparisons of the drugs may be unavailable, randomised trials may have compared one drug with placebo and the other with placebo. Such trials allow indirect comparisons of the magnitude of effect of both drugs. Such evidence is of lower quality than would be provided by head to head comparisons of…
The second type of indirectness of evidence includes differences between the population, intervention, comparator to the intervention, and outcome of interest, and those included in the relevant studies.
v Imprecision
When studies include relatively few patients and few events and thus have wide confidence intervals, a guideline panel will judge the quality of the evidence to be lower.
v Publication bias
The quality of evidence will be reduced if investigators fail to report studies (typically those that show no effect). A prototypical situation that should elicit suspicion of reporting bias occurs when published evidence is limited to a small number of trials, all of which are funded by industry.
Factors that might increase quality of evidence (2)
v Large magnitude of effect
When methodologically strong observational studies yield large or very large and consistent estimates of the magnitude of a treatment effect, we may be confident about the results. In those situations, although the observational studies are likely to provide an overestimate of the true effect, the weak study design is unlikely to explain all of the apparent benefit.
The larger the magnitude of effect, the stronger becomes the evidence.
v Plausible confounding, which would reduce a demonstrated effect
v Dose-response gradient
The presence of a dose-response gradient, or a situation in which all plausible biases would decrease the magnitude of effect, also increase the quality of the evidence.
The GRADE system also offers two grades of recommendations: “strong” and “weak”. When the desirable effects of an intervention clearly outweigh the undesirable effects, or clearly do not, guideline panels offer strong recommendations. On the other hand, when the trade-offs are less certain — either because of low quality evidence or because evidence suggests that desirable and undesirable effects…
There are 4 key factors determining the strength of a recommendation (3):
1. The balance between the desirable and undesirable consequences of the alternative management strategies, on the basis of the best estimates of those consequences.
2. The quality of the evidence. If we are uncertain of the magnitude of the benefits and harms of an intervention, making a strong recommendation for or against a particular course of action becomes problematic.
3. Uncertainty about, or variability in, values and preferences.
4. Cost is much more variable over time and geographical areas than are other outcomes. Drug costs tend to plummet when patents expire, and charges for the same drug differ widely across jurisdictions. In addition, the resource implications vary widely.
Although higher costs reduce the likelihood of a strong recommendation in favour of an intervention, the context of the recommendation will be critical.
Symbolic representation for quality of evidence and strength of recommendations from GRADE (3):
Quality of evidence
High quality						ÅÅÅÅ or A
Moderate quality						ÅÅÅ or B
Low quality						ÅÅ or C
Very low quality						Å or D
Strength of recommendation
Strong recommendation for using an intervention						­ ­ or 1
Weak recommendation for using an intervention						­ ? or 2
Weak recommendation against using an intervention						¯ ? or 2
Strong recommendation against using an intervention						¯ ¯ or 1
12. Comments
The aim of this field is to provide additional comments to help interpret the information or data identified in the row. For example this may be on the validity of the outcome measure or effect modification. Important caveats about the results should be flagged here. Not all rows will need comments, so it is best to leave a blank if there is nothing of importance to comment on.
References
1. Guyatt GH, Oxman AD, Vist GE, Kunz R, Falck-Ytter Y, Alonso-Coello P, et al. GRADE: an emerging consensus on rating quality of evidence and strength of recommendations. Bmj. 2008;336(7650):924-6. Epub 2008/04/26.
2. Guyatt GH, Oxman AD, Kunz R, Vist GE, Falck-Ytter Y, Schünemann HJ, et al. What is "quality of evidence" and why is it important to clinicians? Bmj. 2008;336(7651):995-8.
3. Guyatt GH, Oxman AD, Kunz R, Falck-Ytter Y, Vist GE, Liberati A, et al. Going from evidence to recommendations. Bmj. 2008;336(7652):1049-51.

## Sheet: Clinical trials
			METHODS				PARTICIPANTS, INCLUSION/EXCLUSION CRITERIA											RESULTS					GRADE			Reviewers initials
Search	Reference	1. Objective	2. Study design	3. Unit of allocation / analysis	4. Follow-up period months	5. Study period/duration	6. Population: (IG, CG): condition, comorbidity, functional status, frailty level if available	7. Setting/region	8. Age, mean (SD): (overall),(intervention group),( control group)	9. Male sex (%): (intervention), (control)	10. Ethnicity (or country)	11. Inclusion criteria	12. Exclusion criteria	13. Intervention	14. Control	15. Primary Outcomes	16. Secondary Outcomes	17. Intervention group	18. Control group	19. OR/RR/P-value or other reported	20. Main results on the use of the drug (both benefits and risks) (results of the SR)	20.a. Possible recommendations for stopping the drug (eDS tool)	21. Quality of evidence	22. Strength of recommendation	23. Comments

## Sheet: Notes-clinical trials
Notes on completing columns data extraction trials
Please write NOT AVAILABLE for any information that it is not included in the paper.
Reference
Number of reference in Endnote, author and year
1. Objective
Objective/aim/question included in the article (abstract/full-text).
2. Study design
Study design can be in the article. If not, you can include the study design based on the study characteristics.
3. Unit of allocation / analysis
Include the level at which randomization occurred (e.g. participants, clinics, etc.).
4. Follow-up period months
Specify whether there was one or more than one follow-up and the frequency of each follow-up .
5. Study period/duration
Specify dates of study period/duration.
6. Population: (IG, CG)
Include the number of participants in each group. Include any relevant details of the population covered in the study i.e. condition, stage of condition, co-morbidity, etc.
7. Setting/region
This column can be fill in with the level of care (primary/secondary care), housing (e.g. community dwelling, nursing home, etc.), country, and/or a particular region within a country.
8. Age, mean (SD and range): (overall), (intervention group), (control group)
Include age mean (SD and range) for the total population (overall) and for each intervention and control group.
9. Male sex (%): (intervention), (control)
Include the percentage of male participants for each intervention and control group.
10. Ethnicity
Include the ethnicity of participants and if provided for each intervention and control group.
11. Inclusion criteria
12. Exclusion criteria
Inclusion and exclusion criteria should be in section of methods within the article.
13. Intervention
This column should include drug group/medication intervention. Include details of drug name, dose, frequency, mode of administration (if not obvious), duration.
14. Control
Include control interventions that were used in the study (e.g. placebo, no-treatment or alternative intervention). It might be possible that our medication of interest was not the focus of the study. If this is the case, include details of drug name, dose, frequency, mode of administration (if not obvious), duration into this column.
15. Primary Outcomes
Primary outcomes are normally listed by the authors in the methods and/or results section under the name of primary outcomes. Include a clear list of outcomes and time-points measured (or reported) in the study. Study results should not be included here. The outcomes of interest for us are included in the PICOS table within the protocols: quality of life, mortality, life expectancy, hospitalizati…
16. Secondary Outcomes
Secondary outcomes are normally listed by the authors in the methods and/or results section under the name of secondary outcomes. Include a clear list of outcomes and time-points measured (or reported) in the study. Study results should not be included here. The outcomes of interest for us are included in the PICOS table within the protocols: quality of life, mortality, life expectancy, hospitali…
17. Intervention group
Include results for primary outcomes in intervention group.
18. Control group
Include results for primary outcomes in control group.
19. OR/RR/P-value or other reported
20. Main results (both benefits and risks)
Please remember that all results should be justifiable by data extracted from the study and the outcomes presented in this table which is the evidence from the study. Results should NOT be from authors’ comments included in the study.
20.a. Possible recommendations for stopping this drug (eDS tool)
Please remember that all recommendations should be justifiable by data extracted from the study and the outcomes presented in this table which is the evidence from the study Recommendations should NOT be from authors’ comments included in the study.
21 and 22
GRADE
The system and methods employed to grade quality of evidence is described below. The information below is a summary of three papers published by Guyatt et. al. in 2008 about the GRADE system. These papers include examples that can be useful when we fill in this column for our own reviews.
The GRADE system classifies quality of evidence in four levels (1):
High quality — Further research is very unlikely to change our confidence in the estimate of effect.
Moderate quality — Further research is likely to have an important impact on our confidence in the estimate of effect and may change the estimate.
Low quality — Further research is very likely to have an important impact on our confidence in the estimate of effect and is likely to change the estimate.
Very low quality — Any estimate of effect is very uncertain.
There are factors that should be taken into account when grading the quality of the evidence. These factors are divided into 2 groups: one group of factors that might decrease the quality of evidence and one group of factors that might increase the quality of evidence.
Factors that might decrease quality of evidence (2)
v Study limitations
Randomised trials without important limitations constitute high quality evidence and observational studies without special strengths or important limitations constitute low quality evidence.
Important limitations include: lack of allocation concealment; lack of blinding — particularly if outcomes are subjective and their assessment highly susceptible to bias; large losses to follow-up; failure to adhere to an intention to treat analysis; stopping early for benefit; or failure to report outcomes (typically those for which no effect was observed).
v Inconsistency of results
Widely differing estimates of the treatment effect (heterogeneity or variability in results) across studies suggest true differences in underlying treatment effect. Variability may arise from differences in populations (for example, drugs may have larger relative effects in sicker populations), interventions (for example, larger effects with higher drug doses), or outcomes (for example, diminishi…
v Indirectness of evidence
Guideline developers face two types of indirectness of evidence.
The first occurs when considering, for example, use of one of two active drugs. Although randomised comparisons of the drugs may be unavailable, randomised trials may have compared one drug with placebo and the other with placebo. Such trials allow indirect comparisons of the magnitude of effect of both drugs. Such evidence is of lower quality than would be provided by head to head comparisons of…
The second type of indirectness of evidence includes differences between the population, intervention, comparator to the intervention, and outcome of interest, and those included in the relevant studies.
v Imprecision
When studies include relatively few patients and few events and thus have wide confidence intervals, a guideline panel will judge the quality of the evidence to be lower.
v Publication bias
The quality of evidence will be reduced if investigators fail to report studies (typically those that show no effect). A prototypical situation that should elicit suspicion of reporting bias occurs when published evidence is limited to a small number of trials, all of which are funded by industry.
Factors that might increase quality of evidence (2)
v Large magnitude of effect
When methodologically strong observational studies yield large or very large and consistent estimates of the magnitude of a treatment effect, we may be confident about the results. In those situations, although the observational studies are likely to provide an overestimate of the true effect, the weak study design is unlikely to explain all of the apparent benefit.
The larger the magnitude of effect, the stronger becomes the evidence.
v Plausible confounding, which would reduce a demonstrated effect
v Dose-response gradient
The presence of a dose-response gradient, or a situation in which all plausible biases would decrease the magnitude of effect, also increase the quality of the evidence.
The GRADE system also offers two grades of recommendations: “strong” and “weak”. When the desirable effects of an intervention clearly outweigh the undesirable effects, or clearly do not, guideline panels offer strong recommendations. On the other hand, when the trade-offs are less certain — either because of low quality evidence or because evidence suggests that desirable and undesirable effects…
There are 4 key factors determining the strength of a recommendation (3):
1. The balance between the desirable and undesirable consequences of the alternative management strategies, on the basis of the best estimates of those consequences.
2. The quality of the evidence. If we are uncertain of the magnitude of the benefits and harms of an intervention, making a strong recommendation for or against a particular course of action becomes problematic.
3. Uncertainty about, or variability in, values and preferences.
4. Cost is much more variable over time and geographical areas than are other outcomes. Drug costs tend to plummet when patents expire, and charges for the same drug differ widely across jurisdictions. In addition, the resource implications vary widely.
Although higher costs reduce the likelihood of a strong recommendation in favour of an intervention, the context of the recommendation will be critical.
Symbolic representation for quality of evidence and strength of recommendations from GRADE (3):
Quality of evidence
High quality						ÅÅÅÅ or A
Moderate quality						ÅÅÅ or B
Low quality						ÅÅ or C
Very low quality						Å or D
Strength of recommendation
Strong recommendation for using an intervention						éé or 1
Weak recommendation for using an intervention						é ? or 2
Weak recommendation against using an intervention						ê ? or 2
Strong recommendation against using an intervention						êê or 1
23. Comments
The aim of this field is to provide additional comments to help interpret the information or data identified in the row. For example this may be on the validity of the outcome measure or effect modification. Important caveats about the results should be flagged here. Not all rows will need comments, so it is best to leave a blank if there is nothing of importance to comment on.
References
1. Guyatt GH, Oxman AD, Vist GE, Kunz R, Falck-Ytter Y, Alonso-Coello P, et al. GRADE: an emerging consensus on rating quality of evidence and strength of recommendations. Bmj. 2008;336(7650):924-6. Epub 2008/04/26.
2. Guyatt GH, Oxman AD, Kunz R, Vist GE, Falck-Ytter Y, Schünemann HJ, et al. What is "quality of evidence" and why is it important to clinicians? Bmj. 2008;336(7651):995-8.
3. Guyatt GH, Oxman AD, Kunz R, Falck-Ytter Y, Vist GE, Liberati A, et al. Going from evidence to recommendations. Bmj. 2008;336(7652):1049-51.

## Sheet: Observational studies
			METHODS				PARTICIPANTS, INCLUSION/EXCLUSION CRITERIA											RESULTS					CASP
Search	Reference	1. Objective	2. Study design	3. Selection of participants	4. Follow-up period months	5. Study period/duration	6. Population	7. Setting/region	8. Age, mean (SD), % of people ≥65 years old	9. Male sex (%)	10. Ethnicity	11. Inclusion criteria	12. Exclusion criteria	13. Exposed/Case	14. Unexposed/Controls	15. Primary Outcomes	16. Secondary Outcomes	17. Exposed/Case	18. Unexposed/Controls	19. OR/RR/P-value or other reported	20. Main results on the use of the drug (both benefits and risks)	20.a. Possible recommendations for stopping the drug (eDS tool)	21. Quality appraisal	22. Strength of recommendation	23. Comments	Reviewers initials
HR=hazard ratio	HR=hazard ratio
CI=confidence interval	CI=confidence interval
* deaths/number of participants	* deaths/number of participants

## Sheet: Notes-observational studies
Notes on completing columns data extraction observationals
Please write NOT AVAILABLE for any information that it is not included in the paper.
Reference
Number of reference in Endnote, author and year
1. Objective
Objective/aim/question included in the article (abstract/full-text).
2. Study design
Study design can be in the article. If not, you can include the study design based on the study characteristics.
3. Selection of participants
Include the sampling method that was used to select participants (e.g. random sample, convenience sample, etc.).
4. Follow-up period months
Specify whether there was one or more than one follow-up and the frequency of each follow-up.
5. Study period/duration
Specify dates of study period/duration.
6. Population
Include the number of participants in each group. In a cohort study, there should be exposed and unexposed groups. In a case-control study, there should be case and control groups. Include any relevant details of the population covered in the study i.e. condition, stage of condition, co-morbidity, etc.
7. Setting/region
This column can be filled in with the level of care (primary/secondary care), housing (e.g. community dwelling, nursing home, etc.), country, and/or a particular region within a country.
8. Age, mean (SD and range)
Include age mean (SD and range) for the total population (overall) and for each group (e.g. exposed, unexposed, case, control, etc.).
9. Male sex (%)
Include the percentage of male participants for each group (e.g. exposed, unexposed, case, control, etc.).
10. Ethnicity
Include the ethnicity of participants and if provided for each group if provided (e.g. exposed, unexposed, case, control, etc.).
11. Inclusion criteria
12. Exclusion criteria
Inclusion and exclusion criteria for each group (e.g. exposed, unexposed, case, control, etc.).
13. Exposed/cases
For a cohort study, include drug group/medication of interest (exposed) with details of drug name, dose, frequency, mode of administration (if not obvious), duration. For a case-control study, include definition of cases.
14. Unexposed/controls
For a cohort study, mention whether there was no-treatment or alternative treatments (unexposed). It might be possible that our medication of interest was not the focus of the study. If this is the case, include details of drug name, dose, frequency, mode of administration (if not obvious), duration into this column. For a case-control study, include definition of controls.
15. Primary Outcomes
Primary outcomes are normally listed by the authors in the methods and/or results section under the name of primary outcomes. Include a clear list of outcomes and time-points measured (or reported) in the study. Study results should not be included here. The outcomes of interest for us are included in the PICOS table within the protocols: quality of life, mortality, life expectancy, hospitalizati…
16. Secondary Outcomes
Secondary outcomes are normally listed by the authors in the methods and/or results section under the name of secondary outcomes. Include a clear list of outcomes and time-points measured (or reported) in the study. Study results should not be included here. The outcomes of interest for us are included in the PICOS table within the protocols: quality of life, mortality, life expectancy, hospitali…
17. Exposed/cases
For a cohort study, include results for primary outcomes in exposed group. For a case-control study, include results for primary outcomes in cases.
18. Unexposed/controls
For a cohort study, include results for primary outcomes in unexposed group. For a case-control study, include results for primary outcomes in controls.
19. OR/RR/P-value or other reported
20. Main results (both benefits and risks)
Please remember that all results should be justifiable by data extracted from the study and the outcomes presented in this table which is the evidence from the study. Results should NOT be from authors’ comments included in the study.
20.a. Possible recommendations for stopping this drug (eDS tool)
Please remember that all recommendations should be justifiable by data extracted from the study and the outcomes presented in this table which is the evidence from the study Recommendations should NOT be from authors’ comments included in the study.
21 and 22
CASP
23. Comments
The aim of this field is to provide additional comments to help interpret the information or data identified in the row. For example this may be on the validity of the outcome measure or effect modification. Important caveats about the results should be flagged here. Not all rows will need comments, so it is best to leave a blank if there is nothing of importance to comment on.
